# Supplementary material for: Investigating the Impact of Humic Acid on Copper Accumulation in Sinonovacula constricta Using a Toxicokinetic–Toxicodynamic Model
Source: Toxics. 2024 Jan 15;12(1):0. doi: 10.3390/toxics12010074 (PMC11154395; doi:10.3390/toxics12010074)
Supplement: Supplementary file 1 [file toxics-12-00074-s001.zip]

Archive with 1 entries (1 files):
- toxics-2810666-supplementary.pdf
